# Supplementary material for: Thyroid cancer risk in airline cockpit and cabin crew: a meta-analysis
Source: Cancers Head Neck. 2018 Aug 17;3:7. doi: 10.1186/s41199-018-0034-8 (PMC6460828; doi:10.1186/s41199-018-0034-8)
Supplement: Supplementary file 1 — Statistical analysis to assess association between thyroid cancer SIR and follow-up data. (XLSX 98 kb) [file 41199_2018_34_MOESM1_ESM.xlsx]

## Sheet: Study data
Study	Data collection duration (years)	Participants	Person-years of follow up	Mean follow up (years)	SIR
Pukkala 2002	35.8	10032	177244	17.6679	0.88
dos Santos Silva, 2013	19	16329	285259	17.4695	0.35
Pukkala 2012	58	10066	237627	23.6069	1.01
Grayson 1996	14	59940	532981	8.89191	1.61
Nicholas 2001	28	6533	118418	18.1261	1.08
Reynolds 2002	7	52741	Not stated		0.25
R	0.251596		0.517584	-0.542621
R^2	0.0633005		0.267893	0.294437
p	0.621739		0.34274	0.314038

## Sheet: Regression - follow up vs. SIR
Regression analysis of:	Mean follow up	vs.	SIR
SUMMARY OUTPUT
Regression Statistics
Multiple R	0.542621
R Square	0.294437
Adjusted R Square	0.0592496
Standard Error	0.437681
Observations	5
ANOVA
	df	SS	MS	F	Significance F
Regression	1	0.239825	0.239825	1.25192	0.3447
Residual	3	0.574695	0.191565
Total	4	0.81452
	Coefficients	Standard Error	t Stat	P-value	Lower 95%	Upper 95%	Lower 95.0%	Upper 95.0%
Intercept	1.78253	0.738307	2.41435	0.0946474	-0.567094	4.13215	-0.567094	4.13215
X Variable 1	-0.0464381	0.0415035	-1.11889	0.3447	-0.178521	0.0856447	-0.178521	0.0856447

## Sheet: Regression - person years 
Regression analysis of:	Person-years of follow up	vs.	SIR
SUMMARY OUTPUT
Regression Statistics
Multiple R	0.517584
R Square	0.267893
Adjusted R Square	0.0238569
Standard Error	0.445839
Observations	5
ANOVA
	df	SS	MS	F	Significance F
Regression	1	0.218204	0.218204	1.09776	0.371729
Residual	3	0.596316	0.198772
Total	4	0.81452
	Coefficients	Standard Error	t Stat	P-value	Lower 95%	Upper 95%	Lower 95.0%	Upper 95.0%
Intercept	0.590685	0.426746	1.38416	0.260305	-0.76741	1.94878	-0.76741	1.94878
X Variable 1	1.46247e-06	1.39584e-06	1.04774	0.371729	-2.9797e-06	5.90465e-06	-2.9797e-06	5.90465e-06

## Sheet: Regression - duration of data c
Regression analysis of:	Duration of data collection	vs.	SIR
SUMMARY OUTPUT
Regression Statistics
Multiple R	0.251596
R Square	0.0633005
Adjusted R Square	-0.170874
Standard Error	0.544472
Observations	6
ANOVA
	df	SS	MS	F	Significance F
Regression	1	0.0801343	0.0801343	0.270313	0.630569
Residual	4	1.1858	0.29645
Total	5	1.26593
	Coefficients	Standard Error	t Stat	P-value	Lower 95%	Upper 95%	Lower 95.0%	Upper 95.0%
Intercept	0.676669	0.422267	1.60247	0.184313	-0.495733	1.84907	-0.495733	1.84907
X Variable 1	0.00692205	0.0133138	0.519916	0.630569	-0.0300429	0.043887	-0.0300429	0.043887
